# Supplementary material for: GenAI-Based Digital Twins Aided Data Augmentation Increases Accuracy in Real-Time Cokurtosis-Based Anomaly Detection of Wearable Data
Source: Sensors (Basel). 2025 Sep 7;25(17):5586. doi: 10.3390/s25175586 (PMC12431508; doi:10.3390/s25175586)
Supplement: Supplementary file 1 [file sensors-25-05586-s001.zip]

Archive with 1 entries (1 files):
- sensors-3835987-supplementary.pdf
